# Supplementary material for: Use of regression models for development of a simple and effective biogas decision-support tool
Source: Sci Rep. 2023 Mar 27;13:4933. doi: 10.1038/s41598-023-32121-6 (PMC10042808; doi:10.1038/s41598-023-32121-6)
Supplement: Supplementary file 1 — Supplementary Information 1. [file 41598_2023_32121_MOESM1_ESM.csv]

Essay	Biogas	Temperature	Manure	Ratio	pH	OLR
M2R0	1954	40	2	0	7.5	2
M2R0	2111	40	2	0	7.5	2
M2R0		40	2	0	7.5	2
M2R0	2018	40	2	0	7.5	2
M2R0	1963	40	2	0	7.5	2
M2R0	1983	40	2	0	7.5	2
M2R0	2002	40	2	0	7.5	2
M2R0	1943	40	2	0	7.4	2
M2R0	1937	40	2	0	7.5	2
M2R0	2009	40	2	0	7.5	2
M2R0	2059	40	2	0	7.5	2
M2R0.25	3002	40	2	0.25	7.5	2.5
M2R0.25	2904	40	2	0.25	7.5	2.5
M2R0.25	3020	40	2	0.25	7.5	2.5
M2R0.25	2872	40	2	0.25	7.5	2.5
M2R0.25	2934	40	2	0.25	7.4	2.5
M2R0.25	2922	40	2	0.25	7.5	2.5
M2R0.25	2885	40	2	0.25	7.5	2.5
M2R0.25	2990	40	2	0.25	7.5	2.5
M2R0.25	2959	40	2	0.25	7.5	2.5
M2R0.25	2878	40	2	0.25	7.6	2.5
M2R0.25	2920	40	2	0.25	7.6	2.5
M2R0.5	3480	40	2	0.5	7.5	3
M2R0.5	3906	40	2	0.5	7.5	3
M2R0.5	3863	40	2	0.5	7.5	3
M2R0.5	3801	40	2	0.5	7.5	3
M2R0.5	3696	40	2	0.5	7.5	3
M2R0.5	3772	40	2	0.5	7.5	3
M2R0.5	3736	40	2	0.5	7.5	3
M2R0.5	3685	40	2	0.5	7.5	3
M2R0.5	3653	40	2	0.5	7.5	3
M2R0.5	3775	40	2	0.5	7.5	3
M2R0.5	3959	40	2	0.5	7.5	3
M3R0	3014	40	3	0	7.6	3
M3R0	2934	40	3	0	7.6	3
M3R0	3122	40	3	0	7.6	3
M3R0	2872	40	3	0	7.6	3
M3R0	2928	40	3	0	7.6	3
M3R0	2996	40	3	0	7.6	3
M3R0	2941	40	3	0	7.7	3
M3R0	3062	40	3	0	7.6	3
M3R0	3069	40	3	0	7.8	3
M3R0	2890	40	3	0	7.7	3
M3R0	2990	40	3	0	7.7	3
M3R0.25	4400	40	3	0.25	7.6	3.75
M3R0.25	4278	40	3	0.25	7.7	3.75
M3R0.25	4404	40	3	0.25	7.6	3.75
M3R0.25	4137	40	3	0.25	7.7	3.75
M3R0.25	4174	40	3	0.25	7.7	3.75
M3R0.25	4146	40	3	0.25	7.7	3.75
M3R0.25	4094	40	3	0.25	7.7	3.75
M3R0.25	4201	40	3	0.25	7.7	3.75
M3R0.25	4348	40	3	0.25	7.8	3.75
M3R0.25	4085	40	3	0.25	7.7	3.75
M3R0.25	4272	40	3	0.25	7.7	3.75
M3R0.5	5784	40	3	0.5	7.7	4.5
M3R0.5	5602	40	3	0.5	7.7	4.5
M3R0.5	5720	40	3	0.5	7.7	4.5
M3R0.5	5357	40	3	0.5	7.7	4.5
M3R0.5	5412	40	3	0.5	7.7	4.5
M3R0.5	5390	40	3	0.5	7.7	4.5
M3R0.5	5337	40	3	0.5	7.7	4.5
M3R0.5	5533	40	3	0.5	7.7	4.5
M3R0.5	5449	40	3	0.5	7.8	4.5
M3R0.5	5037	40	3	0.5	7.7	4.5
M3R0.5	5356	40	3	0.5	7.7	4.5
M4R0	3790	40	4	0	7.7	4
M4R0	3785	40	4	0	7.8	4
M4R0	3693	40	4	0	7.8	4
M4R0	3697	40	4	0	7.8	4
M4R0	3643	40	4	0	7.8	4
M4R0	3811	40	4	0	7.8	4
M4R0	3790	40	4	0	7.9	4
M4R0	3781	40	4	0	7.9	4
M4R0	3801	40	4	0	8.0	4
M4R0	3639	40	4	0	7.9	4
M4R0	3744	40	4	0	7.9	4
M4R0.25	5302	40	4	0.25	7.8	5
M4R0.25	5665	40	4	0.25	7.7	5
M4R0.25	5525	40	4	0.25	7.7	5
M4R0.25	5392	40	4	0.25	7.7	5
M4R0.25	5414	40	4	0.25	7.7	5
M4R0.25	5439	40	4	0.25	7.7	5
M4R0.25	5561	40	4	0.25	7.7	5
M4R0.25	5355	40	4	0.25	7.7	5
M4R0.25	5361	40	4	0.25	7.7	5
M4R0.25	5681	40	4	0.25	7.7	5
M4R0.25	6119	40	4	0.25	7.8	5
M4R0.5	7263	40	4	0.5	7.7	6
M4R0.5	8097	40	4	0.5	7.7	6
M4R0.5	7836	40	4	0.5	7.8	6
M4R0.5	7623	40	4	0.5	7.8	6
M4R0.5	7353	40	4	0.5	7.8	6
M4R0.5	7216	40	4	0.5	7.8	6
M4R0.5	6751	40	4	0.5	7.8	6
M4R0.5	6316	40	4	0.5	7.8	6
M4R0.5	6105	40	4	0.5	7.8	6
M4R0.5	6212	40	4	0.5	7.7	6
M4R0.5	6312	40	4	0.5	7.8	6
M2R0	1893	35	2	0	7.6	2
M2R0	1851	35	2	0	7.4	2
M2R0	1893	35	2	0	7.4	2
M2R0	1872	35	2	0	7.4	2
M2R0	1883	35	2	0	7.4	2
M2R0	1852	35	2	0	7.4	2
M2R0	1814	35	2	0	7.5	2
M2R0	1908	35	2	0	7.4	2
M2R0	1766	35	2	0	7.5	2
M2R0	1772	35	2	0	7.4	2
M2R0	1744	35	2	0	7.5	2
M2R0.25	2916	35	2	0.25	7.5	2.5
M2R0.25	2854	35	2	0.25	7.4	2.5
M2R0.25	2885	35	2	0.25	7.4	2.5
M2R0.25	2860	35	2	0.25	7.4	2.5
M2R0.25	2847	35	2	0.25	7.4	2.5
M2R0.25	2816	35	2	0.25	7.4	2.5
M2R0.25	2765	35	2	0.25	7.4	2.5
M2R0.25	2879	35	2	0.25	7.4	2.5
M2R0.25	2721	35	2	0.25	7.4	2.5
M2R0.25	2630	35	2	0.25	7.4	2.5
M2R0.25	2682	35	2	0.25	7.4	2.5
M2R0.5	3193	35	2	0.5	7.5	3
M2R0.5	3257	35	2	0.5	7.4	3
M2R0.5	3181	35	2	0.5	7.4	3
M2R0.5	3122	35	2	0.5	7.4	3
M2R0.5	3210	35	2	0.5	7.4	3
M2R0.5	3228	35	2	0.5	7.4	3
M2R0.5	3233	35	2	0.5	7.4	3
M2R0.5	3325	35	2	0.5	7.4	3
M2R0.5	3204	35	2	0.5	7.4	3
M2R0.5	3122	35	2	0.5	7.4	3
M2R0.5	3085	35	2	0.5	7.4	3
M3R0	2702	35	3	0	7.8	3
M3R0	2689	35	3	0	7.7	3
M3R0	2734	35	3	0	7.7	3
M3R0	2753	35	3	0	7.7	3
M3R0	2708	35	3	0	7.8	3
M3R0	2682	35	3	0	7.7	3
M3R0	2727	35	3	0	7.8	3
M3R0	2702	35	3	0	7.7	3
M3R0	2578	35	3	0	7.6	3
M3R0	2591	35	3	0	7.6	3
M3R0	2512	35	3	0	7.6	3
M3R0.25	4104	35	3	0.25	7.8	3.75
M3R0.25	4052	35	3	0.25	7.7	3.75
M3R0.25	4155	35	3	0.25	7.7	3.75
M3R0.25	4210	35	3	0.25	7.7	3.75
M3R0.25	4118	35	3	0.25	7.7	3.75
M3R0.25	4043	35	3	0.25	7.7	3.75
M3R0.25	4076	35	3	0.25	7.8	3.75
M3R0.25	4052	35	3	0.25	7.6	3.75
M3R0.25	4038	35	3	0.25	7.6	3.75
M3R0.25	3946	35	3	0.25	7.6	3.75
M3R0.25	3985	35	3	0.25	7.6	3.75
M3R0.5	4934	35	3	0.5	7.7	4.5
M3R0.5	4973	35	3	0.5	7.6	4.5
M3R0.5	5116	35	3	0.5	7.6	4.5
M3R0.5	4983	35	3	0.5	7.6	4.5
M3R0.5	4998	35	3	0.5	7.7	4.5
M3R0.5	4922	35	3	0.5	7.7	4.5
M3R0.5	4997	35	3	0.5	7.7	4.5
M3R0.5	5024	35	3	0.5	7.6	4.5
M3R0.5	5083	35	3	0.5	7.6	4.5
M3R0.5	4915	35	3	0.5	7.6	4.5
M3R0.5	4734	35	3	0.5	7.6	4.5
M4R0	3343	35	4	0	8.0	4
M4R0	3286	35	4	0	7.9	4
M4R0	3360	35	4	0	7.9	4
M4R0	3360	35	4	0	7.9	4
M4R0	3292	35	4	0	7.9	4
M4R0	3240	35	4	0	7.9	4
M4R0	3326	35	4	0	7.9	4
M4R0	3354	35	4	0	7.8	4
M4R0	3308	35	4	0	7.9	4
M4R0	3698	35	4	0	7.8	4
M4R0	3421	35	4	0	7.8	4
M4R0.25	4505	35	4	0.25	7.9	5
M4R0.25	4327	35	4	0.25	7.8	5
M4R0.25	4286	35	4	0.25	7.8	5
M4R0.25	4131	35	4	0.25	7.8	5
M4R0.25	3901	35	4	0.25	7.8	5
M4R0.25	3685	35	4	0.25	7.8	5
M4R0.25	3661	35	4	0.25	7.8	5
M4R0.25	3209	35	4	0.25	7.6	5
M4R0.25	3905	35	4	0.25	7.7	5
M4R0.25	4056	35	4	0.25	7.7	5
M4R0.25	4736	35	4	0.25	7.7	5
M4R0.5	0	35	4	0.5		6
M2R0	1507	30	2	0	7.4	2
M2R0	1495	30	2	0	7.5	2
M2R0	1489	30	2	0	7.4	2
M2R0	1573	30	2	0	7.5	2
M2R0	1573	30	2	0	7.5	2
M2R0	1578	30	2	0	7.5	2
M2R0	1579	30	2	0	7.4	2
M2R0	1608	30	2	0	7.5	2
M2R0	1654	30	2	0	7.5	2
M2R0	1666	30	2	0	7.5	2
M2R0	1672	30	2	0	7.4	2
M2R0.25	2253	30	2	0.25	7.4	2.5
M2R0.25	2253	30	2	0.25	7.5	2.5
M2R0.25	2236	30	2	0.25	7.4	2.5
M2R0.25	2355	30	2	0.25	7.6	2.5
M2R0.25	2301	30	2	0.25	7.5	2.5
M2R0.25	2277	30	2	0.25	7.5	2.5
M2R0.25	2292	30	2	0.25	7.4	2.5
M2R0.25	2332	30	2	0.25	7.5	2.5
M2R0.25	2363	30	2	0.25	7.5	2.5
M2R0.25	2309	30	2	0.25	7.5	2.5
M2R0.25	2340	30	2	0.25	7.4	2.5
M2R0.5	0	30	2	0.5		3
M3R0	2264	30	3	0	7.6	3
M3R0	2252	30	3	0	7.7	3
M3R0	2260	30	3	0	7.7	3
M3R0	2349	30	3	0	7.8	3
M3R0	2315	30	3	0	7.7	3
M3R0	2256	30	3	0	7.8	3
M3R0	2279	30	3	0	7.7	3
M3R0	2248	30	3	0	7.8	3
M3R0	2285	30	3	0	7.8	3
M3R0	2273	30	3	0	7.8	3
M3R0	2288	30	3	0	7.7	3
M3R0.25	3421	30	3	0.25	7.5	3.75
M3R0.25	3263	30	3	0.25	7.6	3.75
M3R0.25	3216	30	3	0.25	7.5	3.75
M3R0.25	3263	30	3	0.25	7.6	3.75
M3R0.25	3169	30	3	0.25	7.6	3.75
M3R0.25	3122	30	3	0.25	7.6	3.75
M3R0.25	3110	30	3	0.25	7.5	3.75
M3R0.25	2959	30	3	0.25	7.6	3.75
M3R0.25	3008	30	3	0.25	7.6	3.75
M3R0.25	2965	30	3	0.25	7.6	3.75
M3R0.25	2965	30	3	0.25	7.5	3.75
M3R0.5	0	30	3	0.5		4.5
M4R0	2492	30	4	0	7.7	4
M4R0	2391	30	4	0	7.8	4
M4R0	2378	30	4	0	7.7	4
M4R0	2458	30	4	0	7.8	4
M4R0	2425	30	4	0	7.7	4
M4R0	2357	30	4	0	7.8	4
M4R0	2381	30	4	0	7.7	4
M4R0	2354	30	4	0	7.8	4
M4R0	2388	30	4	0	7.8	4
M4R0	2377	30	4	0	7.8	4
M4R0	2384	30	4	0	7.7	4
M4R0.25	0	30	4	0.25		5
M4R0.5	0	30	4	0.5		6
